# Supplementary material for: Dichotomous mechanistic behavior in Narasaka–Heck cyclizations: electron rich Pd-catalysts generate iminyl radicals
Source: Chem Sci. 2015 Dec 1;7(2):1508–13. doi: 10.1039/c5sc04037j (PMC5963672; doi:10.1039/c5sc04037j)
Supplement: Supplementary file 2 [file SC-007-C5SC04037J-s002.cif]

# Electronic Supplementary Material (ESI) for Chemical Science.
# This journal is © The Royal Society of Chemistry 2015

####################################################################### 
# 
# This file contains crystal structure data downloaded from the 
# Cambridge Structural Database (CSD) hosted by the Cambridge 
# Crystallographic Data Centre (CCDC).
# 
# Full information about CCDC data access policies and citation 
# guidelines are available at http://www.ccdc.cam.ac.uk/access/V1 
# 
# Audit and citation data items may have been added by the CCDC. 
# Please retain this information to preserve the provenance of 
# this file and to allow appropriate attribution of the data. 
# 
#######################################################################

data_jfb278a
_database_code_depnum_ccdc_archive 'CCDC 1429194'
_audit_update_record             
;
2015-10-01 deposited with the CCDC.
2015-11-18 downloaded from the CCDC.
;

_audit_creation_method           SHELXL-97
_chemical_name_systematic        
; 
 ? 
;
_chemical_name_common            ?
_chemical_melting_point          ?
_chemical_formula_moiety         'C23 H34 N2 O'
_chemical_formula_sum            'C23 H34 N2 O'
_chemical_formula_weight         354.52

loop_
_atom_type_symbol
_atom_type_description
_atom_type_scat_dispersion_real
_atom_type_scat_dispersion_imag
_atom_type_scat_source
C C 0.0033 0.0016 'International Tables Vol C Tables 4.2.6.8 and 6.1.1.4'
H H 0.0000 0.0000 'International Tables Vol C Tables 4.2.6.8 and 6.1.1.4'
N N 0.0061 0.0033 'International Tables Vol C Tables 4.2.6.8 and 6.1.1.4'
O O 0.0106 0.0060 'International Tables Vol C Tables 4.2.6.8 and 6.1.1.4'

_symmetry_cell_setting           triclinic
_symmetry_space_group_name_H-M   P-1

loop_
_symmetry_equiv_pos_as_xyz
'x, y, z'
'-x, -y, -z'

_cell_length_a                   6.19830(10)
_cell_length_b                   9.7636(3)
_cell_length_c                   17.0724(4)
_cell_angle_alpha                75.866(2)
_cell_angle_beta                 84.107(1)
_cell_angle_gamma                87.755(1)
_cell_volume                     996.50(4)
_cell_formula_units_Z            2
_cell_measurement_temperature    100(2)
_cell_measurement_reflns_used    9744
_cell_measurement_theta_min      2.47
_cell_measurement_theta_max      27.54

_exptl_crystal_description       block
_exptl_crystal_colour            colourless
_exptl_crystal_size_min          0.18
_exptl_crystal_size_mid          0.31
_exptl_crystal_size_max          0.36
_exptl_crystal_density_meas      ?
_exptl_crystal_density_diffrn    1.182
_exptl_crystal_density_method    'not measured'
_exptl_crystal_F_000             388
_exptl_absorpt_coefficient_mu    0.072
_exptl_absorpt_correction_type   multi-scan
_exptl_absorpt_correction_T_min  0.8659
_exptl_absorpt_correction_T_max  0.9144
_exptl_absorpt_process_details   'SADABS V2008/1'

_exptl_special_details           
; 
 ? 
;

_diffrn_ambient_temperature      100(2)
_diffrn_radiation_wavelength     0.71073
_diffrn_radiation_type           MoK\a
_diffrn_radiation_source         'fine-focus sealed tube'
_diffrn_radiation_monochromator  graphite
_diffrn_measurement_device_type  'Bruker Apex II kappa CCD area detector'
_diffrn_measurement_method       'phi and omega scans'
_diffrn_detector_area_resol_mean ?
_diffrn_reflns_number            28236
_diffrn_reflns_av_R_equivalents  0.0262
_diffrn_reflns_av_sigmaI/netI    0.0174
_diffrn_reflns_limit_h_min       -8
_diffrn_reflns_limit_h_max       8
_diffrn_reflns_limit_k_min       -12
_diffrn_reflns_limit_k_max       12
_diffrn_reflns_limit_l_min       -22
_diffrn_reflns_limit_l_max       22
_diffrn_reflns_theta_min         2.15
_diffrn_reflns_theta_max         27.54
_reflns_number_total             4578
_reflns_number_gt                4017
_reflns_threshold_expression     >2sigma(I)

_computing_data_collection       'Bruker Apex II'
_computing_cell_refinement       'Bruker Apex II'
_computing_data_reduction        'Bruker SAINT'
_computing_structure_solution    'SHELXS-97 (Sheldrick, 2008)'
_computing_structure_refinement  'SHELXL-97 (Sheldrick, 2008)'
_computing_molecular_graphics    'Bruker ShelXTL'
_computing_publication_material  'Bruker ShelXTL'

_refine_special_details          
; 
 Refinement of F^2^ against ALL reflections.  The weighted R-factor wR and 
 goodness of fit S are based on F^2^, conventional R-factors R are based 
 on F, with F set to zero for negative F^2^. The threshold expression of 
 F^2^ > 2sigma(F^2^) is used only for calculating R-factors(gt) etc. and is 
 not relevant to the choice of reflections for refinement.  R-factors based 
 on F^2^ are statistically about twice as large as those based on F, and R- 
 factors based on ALL data will be even larger. 
;

_refine_ls_structure_factor_coef Fsqd
_refine_ls_matrix_type           full
_refine_ls_weighting_scheme      calc
_refine_ls_weighting_details     
'calc w=1/[\s^2^(Fo^2^)+(0.0479P)^2^+0.2992P] where P=(Fo^2^+2Fc^2^)/3'
_atom_sites_solution_primary     direct
_atom_sites_solution_secondary   difmap
_atom_sites_solution_hydrogens   geom
_refine_ls_hydrogen_treatment    constr
_refine_ls_extinction_method     none
_refine_ls_extinction_coef       ?
_refine_ls_number_reflns         4578
_refine_ls_number_parameters     239
_refine_ls_number_restraints     0
_refine_ls_R_factor_all          0.0429
_refine_ls_R_factor_gt           0.0370
_refine_ls_wR_factor_ref         0.0985
_refine_ls_wR_factor_gt          0.0941
_refine_ls_goodness_of_fit_ref   1.041
_refine_ls_restrained_S_all      1.041
_refine_ls_shift/su_max          0.000
_refine_ls_shift/su_mean         0.000

loop_
_atom_site_label
_atom_site_type_symbol
_atom_site_fract_x
_atom_site_fract_y
_atom_site_fract_z
_atom_site_U_iso_or_equiv
_atom_site_adp_type
_atom_site_occupancy
_atom_site_symmetry_multiplicity
_atom_site_calc_flag
_atom_site_refinement_flags
_atom_site_disorder_assembly
_atom_site_disorder_group
N1 N 0.69384(14) 0.01303(9) 0.15771(5) 0.01752(18) Uani 1 1 d . . .
N2 N 0.87925(13) 0.32225(8) 0.30989(5) 0.01436(17) Uani 1 1 d . . .
O1 O 0.70973(11) 0.22284(7) 0.30974(4) 0.01507(15) Uani 1 1 d . . .
C1 C 0.53737(16) -0.05858(10) 0.14484(6) 0.0166(2) Uani 1 1 d . . .
C2 C 0.32563(16) -0.04764(11) 0.19667(6) 0.0184(2) Uani 1 1 d . . .
H2A H 0.2571 -0.1410 0.2182 0.022 Uiso 1 1 calc R . .
H2B H 0.2218 0.0189 0.1661 0.022 Uiso 1 1 calc R . .
C3 C 0.40699(16) 0.00927(10) 0.26472(6) 0.0166(2) Uani 1 1 d . . .
H3 H 0.2972 0.0746 0.2839 0.020 Uiso 1 1 calc R . .
C4 C 0.46150(16) -0.11481(10) 0.33512(6) 0.0183(2) Uani 1 1 d . . .
H4A H 0.3266 -0.1459 0.3703 0.022 Uiso 1 1 calc R . .
H4B H 0.5186 -0.1949 0.3127 0.022 Uiso 1 1 calc R . .
C5 C 0.62773(17) -0.07798(10) 0.38675(6) 0.0188(2) Uani 1 1 d . . .
H5A H 0.6620 -0.1626 0.4293 0.023 Uiso 1 1 calc R . .
H5B H 0.5672 -0.0040 0.4137 0.023 Uiso 1 1 calc R . .
C6 C 0.83405(16) -0.02490(10) 0.33236(6) 0.0173(2) Uani 1 1 d . . .
H6A H 0.9464 -0.0085 0.3662 0.021 Uiso 1 1 calc R . .
H6B H 0.8903 -0.0975 0.3036 0.021 Uiso 1 1 calc R . .
C7 C 0.78812(16) 0.11202(10) 0.27054(6) 0.01521(19) Uani 1 1 d . . .
H7 H 0.9235 0.1434 0.2344 0.018 Uiso 1 1 calc R . .
C8 C 0.60946(16) 0.09076(10) 0.21911(6) 0.0161(2) Uani 1 1 d . . .
H8 H 0.5597 0.1863 0.1895 0.019 Uiso 1 1 calc R . .
C9 C 0.56439(17) -0.14365(10) 0.08361(6) 0.0174(2) Uani 1 1 d . . .
C10 C 0.76595(17) -0.15055(11) 0.03921(6) 0.0204(2) Uani 1 1 d . . .
H10 H 0.8846 -0.0991 0.0479 0.024 Uiso 1 1 calc R . .
C11 C 0.79349(19) -0.23207(12) -0.01746(6) 0.0243(2) Uani 1 1 d . . .
H11 H 0.9305 -0.2360 -0.0474 0.029 Uiso 1 1 calc R . .
C12 C 0.6206(2) -0.30800(11) -0.03039(6) 0.0251(2) Uani 1 1 d . . .
H12 H 0.6401 -0.3646 -0.0687 0.030 Uiso 1 1 calc R . .
C13 C 0.41988(19) -0.30093(11) 0.01267(7) 0.0241(2) Uani 1 1 d . . .
H13 H 0.3017 -0.3523 0.0036 0.029 Uiso 1 1 calc R . .
C14 C 0.39120(18) -0.21866(11) 0.06925(6) 0.0205(2) Uani 1 1 d . . .
H14 H 0.2530 -0.2136 0.0982 0.025 Uiso 1 1 calc R . .
C15 C 0.88264(16) 0.33233(10) 0.39592(6) 0.0167(2) Uani 1 1 d . . .
C16 C 1.04925(17) 0.44536(11) 0.39430(6) 0.0209(2) Uani 1 1 d . . .
H16A H 1.0564 0.4557 0.4502 0.025 Uiso 1 1 calc R . .
H16B H 1.1941 0.4135 0.3749 0.025 Uiso 1 1 calc R . .
C17 C 0.99548(19) 0.58847(11) 0.34010(7) 0.0243(2) Uani 1 1 d . . .
H17A H 1.1076 0.6576 0.3407 0.029 Uiso 1 1 calc R . .
H17B H 0.8535 0.6237 0.3600 0.029 Uiso 1 1 calc R . .
C18 C 0.98766(17) 0.57101(11) 0.25423(7) 0.0214(2) Uani 1 1 d . . .
H18A H 1.1355 0.5477 0.2329 0.026 Uiso 1 1 calc R . .
H18B H 0.9430 0.6623 0.2194 0.026 Uiso 1 1 calc R . .
C19 C 0.83171(16) 0.45586(10) 0.24782(6) 0.0168(2) Uani 1 1 d . . .
C20 C 0.96875(18) 0.19145(11) 0.44502(6) 0.0222(2) Uani 1 1 d . . .
H20A H 0.8598 0.1184 0.4516 0.033 Uiso 1 1 calc R . .
H20B H 0.9990 0.2016 0.4985 0.033 Uiso 1 1 calc R . .
H20C H 1.1025 0.1643 0.4163 0.033 Uiso 1 1 calc R . .
C21 C 0.66194(17) 0.36311(11) 0.43922(6) 0.0219(2) Uani 1 1 d . . .
H21A H 0.6179 0.4613 0.4169 0.033 Uiso 1 1 calc R . .
H21B H 0.6748 0.3482 0.4975 0.033 Uiso 1 1 calc R . .
H21C H 0.5528 0.2995 0.4308 0.033 Uiso 1 1 calc R . .
C22 C 0.88762(19) 0.42629(11) 0.16377(6) 0.0230(2) Uani 1 1 d . . .
H22A H 1.0331 0.3836 0.1609 0.034 Uiso 1 1 calc R . .
H22B H 0.8839 0.5151 0.1220 0.034 Uiso 1 1 calc R . .
H22C H 0.7816 0.3613 0.1547 0.034 Uiso 1 1 calc R . .
C23 C 0.59464(17) 0.50851(11) 0.25314(7) 0.0222(2) Uani 1 1 d . . .
H23A H 0.4974 0.4286 0.2608 0.033 Uiso 1 1 calc R . .
H23B H 0.5685 0.5781 0.2028 0.033 Uiso 1 1 calc R . .
H23C H 0.5671 0.5524 0.2991 0.033 Uiso 1 1 calc R . .

loop_
_atom_site_aniso_label
_atom_site_aniso_U_11
_atom_site_aniso_U_22
_atom_site_aniso_U_33
_atom_site_aniso_U_23
_atom_site_aniso_U_13
_atom_site_aniso_U_12
N1 0.0201(4) 0.0171(4) 0.0150(4) -0.0033(3) -0.0007(3) -0.0017(3)
N2 0.0146(4) 0.0132(4) 0.0152(4) -0.0027(3) -0.0022(3) -0.0026(3)
O1 0.0134(3) 0.0138(3) 0.0185(3) -0.0050(3) -0.0004(3) -0.0019(2)
C1 0.0184(5) 0.0159(4) 0.0143(4) -0.0009(4) -0.0022(4) 0.0001(4)
C2 0.0168(5) 0.0218(5) 0.0175(5) -0.0059(4) -0.0021(4) -0.0013(4)
C3 0.0145(5) 0.0186(5) 0.0169(5) -0.0049(4) -0.0018(4) -0.0007(4)
C4 0.0181(5) 0.0185(5) 0.0176(5) -0.0025(4) -0.0014(4) -0.0035(4)
C5 0.0200(5) 0.0181(5) 0.0172(5) -0.0010(4) -0.0035(4) -0.0012(4)
C6 0.0164(5) 0.0152(4) 0.0202(5) -0.0033(4) -0.0037(4) 0.0011(3)
C7 0.0154(4) 0.0139(4) 0.0166(4) -0.0046(3) -0.0004(4) -0.0001(3)
C8 0.0177(5) 0.0150(4) 0.0154(4) -0.0031(4) -0.0018(4) -0.0002(4)
C9 0.0218(5) 0.0153(4) 0.0140(4) -0.0008(3) -0.0030(4) 0.0005(4)
C10 0.0222(5) 0.0204(5) 0.0182(5) -0.0035(4) -0.0019(4) -0.0007(4)
C11 0.0276(6) 0.0257(5) 0.0189(5) -0.0055(4) -0.0010(4) 0.0058(4)
C12 0.0367(6) 0.0220(5) 0.0185(5) -0.0078(4) -0.0073(4) 0.0062(4)
C13 0.0303(6) 0.0221(5) 0.0215(5) -0.0058(4) -0.0087(4) -0.0016(4)
C14 0.0225(5) 0.0207(5) 0.0179(5) -0.0032(4) -0.0037(4) -0.0007(4)
C15 0.0180(5) 0.0178(5) 0.0147(4) -0.0045(4) -0.0019(4) -0.0001(4)
C16 0.0209(5) 0.0232(5) 0.0212(5) -0.0091(4) -0.0037(4) -0.0027(4)
C17 0.0253(5) 0.0183(5) 0.0311(6) -0.0088(4) -0.0027(4) -0.0049(4)
C18 0.0203(5) 0.0168(5) 0.0256(5) -0.0016(4) -0.0017(4) -0.0040(4)
C19 0.0169(5) 0.0142(4) 0.0173(5) -0.0003(4) -0.0017(4) -0.0004(3)
C20 0.0258(5) 0.0222(5) 0.0184(5) -0.0027(4) -0.0079(4) 0.0012(4)
C21 0.0210(5) 0.0259(5) 0.0187(5) -0.0068(4) 0.0020(4) -0.0003(4)
C22 0.0284(6) 0.0224(5) 0.0161(5) -0.0007(4) -0.0009(4) -0.0040(4)
C23 0.0191(5) 0.0182(5) 0.0268(5) -0.0001(4) -0.0047(4) 0.0024(4)

_geom_special_details            
; 
 All esds (except the esd in the dihedral angle between two l.s. planes) 
 are estimated using the full covariance matrix.  The cell esds are taken 
 into account individually in the estimation of esds in distances, angles 
 and torsion angles; correlations between esds in cell parameters are only 
 used when they are defined by crystal symmetry.  An approximate (isotropic) 
 treatment of cell esds is used for estimating esds involving l.s. planes. 
;

loop_
_geom_bond_atom_site_label_1
_geom_bond_atom_site_label_2
_geom_bond_distance
_geom_bond_site_symmetry_2
_geom_bond_publ_flag
N1 C1 1.2843(13) . ?
N1 C8 1.4810(12) . ?
N2 O1 1.4587(10) . ?
N2 C15 1.4981(12) . ?
N2 C19 1.5068(12) . ?
O1 C7 1.4491(11) . ?
C1 C9 1.4792(14) . ?
C1 C2 1.5211(14) . ?
C2 C3 1.5396(13) . ?
C2 H2A 0.9900 . ?
C2 H2B 0.9900 . ?
C3 C4 1.5384(13) . ?
C3 C8 1.5457(13) . ?
C3 H3 1.0000 . ?
C4 C5 1.5290(14) . ?
C4 H4A 0.9900 . ?
C4 H4B 0.9900 . ?
C5 C6 1.5294(14) . ?
C5 H5A 0.9900 . ?
C5 H5B 0.9900 . ?
C6 C7 1.5247(13) . ?
C6 H6A 0.9900 . ?
C6 H6B 0.9900 . ?
C7 C8 1.5321(14) . ?
C7 H7 1.0000 . ?
C8 H8 1.0000 . ?
C9 C14 1.3972(14) . ?
C9 C10 1.4014(14) . ?
C10 C11 1.3894(15) . ?
C10 H10 0.9500 . ?
C11 C12 1.3919(16) . ?
C11 H11 0.9500 . ?
C12 C13 1.3869(17) . ?
C12 H12 0.9500 . ?
C13 C14 1.3938(15) . ?
C13 H13 0.9500 . ?
C14 H14 0.9500 . ?
C15 C20 1.5332(13) . ?
C15 C16 1.5342(14) . ?
C15 C21 1.5417(14) . ?
C16 C17 1.5215(15) . ?
C16 H16A 0.9900 . ?
C16 H16B 0.9900 . ?
C17 C18 1.5224(15) . ?
C17 H17A 0.9900 . ?
C17 H17B 0.9900 . ?
C18 C19 1.5419(14) . ?
C18 H18A 0.9900 . ?
C18 H18B 0.9900 . ?
C19 C22 1.5345(14) . ?
C19 C23 1.5388(14) . ?
C20 H20A 0.9800 . ?
C20 H20B 0.9800 . ?
C20 H20C 0.9800 . ?
C21 H21A 0.9800 . ?
C21 H21B 0.9800 . ?
C21 H21C 0.9800 . ?
C22 H22A 0.9800 . ?
C22 H22B 0.9800 . ?
C22 H22C 0.9800 . ?
C23 H23A 0.9800 . ?
C23 H23B 0.9800 . ?
C23 H23C 0.9800 . ?

loop_
_geom_angle_atom_site_label_1
_geom_angle_atom_site_label_2
_geom_angle_atom_site_label_3
_geom_angle
_geom_angle_site_symmetry_1
_geom_angle_site_symmetry_3
_geom_angle_publ_flag
C1 N1 C8 107.77(8) . . ?
O1 N2 C15 106.84(7) . . ?
O1 N2 C19 106.70(7) . . ?
C15 N2 C19 117.39(7) . . ?
C7 O1 N2 112.20(7) . . ?
N1 C1 C9 121.70(9) . . ?
N1 C1 C2 114.83(9) . . ?
C9 C1 C2 123.47(9) . . ?
C1 C2 C3 100.80(8) . . ?
C1 C2 H2A 111.6 . . ?
C3 C2 H2A 111.6 . . ?
C1 C2 H2B 111.6 . . ?
C3 C2 H2B 111.6 . . ?
H2A C2 H2B 109.4 . . ?
C4 C3 C2 109.71(8) . . ?
C4 C3 C8 113.11(8) . . ?
C2 C3 C8 100.72(7) . . ?
C4 C3 H3 111.0 . . ?
C2 C3 H3 111.0 . . ?
C8 C3 H3 111.0 . . ?
C5 C4 C3 113.29(8) . . ?
C5 C4 H4A 108.9 . . ?
C3 C4 H4A 108.9 . . ?
C5 C4 H4B 108.9 . . ?
C3 C4 H4B 108.9 . . ?
H4A C4 H4B 107.7 . . ?
C4 C5 C6 109.28(8) . . ?
C4 C5 H5A 109.8 . . ?
C6 C5 H5A 109.8 . . ?
C4 C5 H5B 109.8 . . ?
C6 C5 H5B 109.8 . . ?
H5A C5 H5B 108.3 . . ?
C7 C6 C5 110.63(8) . . ?
C7 C6 H6A 109.5 . . ?
C5 C6 H6A 109.5 . . ?
C7 C6 H6B 109.5 . . ?
C5 C6 H6B 109.5 . . ?
H6A C6 H6B 108.1 . . ?
O1 C7 C6 111.61(8) . . ?
O1 C7 C8 106.09(7) . . ?
C6 C7 C8 110.59(8) . . ?
O1 C7 H7 109.5 . . ?
C6 C7 H7 109.5 . . ?
C8 C7 H7 109.5 . . ?
N1 C8 C7 111.06(8) . . ?
N1 C8 C3 105.50(8) . . ?
C7 C8 C3 116.90(8) . . ?
N1 C8 H8 107.7 . . ?
C7 C8 H8 107.7 . . ?
C3 C8 H8 107.7 . . ?
C14 C9 C10 118.94(9) . . ?
C14 C9 C1 120.94(9) . . ?
C10 C9 C1 120.12(9) . . ?
C11 C10 C9 120.45(10) . . ?
C11 C10 H10 119.8 . . ?
C9 C10 H10 119.8 . . ?
C10 C11 C12 120.10(10) . . ?
C10 C11 H11 119.9 . . ?
C12 C11 H11 119.9 . . ?
C13 C12 C11 119.94(10) . . ?
C13 C12 H12 120.0 . . ?
C11 C12 H12 120.0 . . ?
C12 C13 C14 120.15(10) . . ?
C12 C13 H13 119.9 . . ?
C14 C13 H13 119.9 . . ?
C13 C14 C9 120.41(10) . . ?
C13 C14 H14 119.8 . . ?
C9 C14 H14 119.8 . . ?
N2 C15 C20 108.19(8) . . ?
N2 C15 C16 106.31(8) . . ?
C20 C15 C16 107.31(8) . . ?
N2 C15 C21 115.72(8) . . ?
C20 C15 C21 107.42(8) . . ?
C16 C15 C21 111.55(8) . . ?
C17 C16 C15 112.93(8) . . ?
C17 C16 H16A 109.0 . . ?
C15 C16 H16A 109.0 . . ?
C17 C16 H16B 109.0 . . ?
C15 C16 H16B 109.0 . . ?
H16A C16 H16B 107.8 . . ?
C16 C17 C18 108.30(8) . . ?
C16 C17 H17A 110.0 . . ?
C18 C17 H17A 110.0 . . ?
C16 C17 H17B 110.0 . . ?
C18 C17 H17B 110.0 . . ?
H17A C17 H17B 108.4 . . ?
C17 C18 C19 114.16(8) . . ?
C17 C18 H18A 108.7 . . ?
C19 C18 H18A 108.7 . . ?
C17 C18 H18B 108.7 . . ?
C19 C18 H18B 108.7 . . ?
H18A C18 H18B 107.6 . . ?
N2 C19 C22 107.27(8) . . ?
N2 C19 C23 114.99(8) . . ?
C22 C19 C23 108.04(9) . . ?
N2 C19 C18 108.51(8) . . ?
C22 C19 C18 106.77(8) . . ?
C23 C19 C18 110.90(8) . . ?
C15 C20 H20A 109.5 . . ?
C15 C20 H20B 109.5 . . ?
H20A C20 H20B 109.5 . . ?
C15 C20 H20C 109.5 . . ?
H20A C20 H20C 109.5 . . ?
H20B C20 H20C 109.5 . . ?
C15 C21 H21A 109.5 . . ?
C15 C21 H21B 109.5 . . ?
H21A C21 H21B 109.5 . . ?
C15 C21 H21C 109.5 . . ?
H21A C21 H21C 109.5 . . ?
H21B C21 H21C 109.5 . . ?
C19 C22 H22A 109.5 . . ?
C19 C22 H22B 109.5 . . ?
H22A C22 H22B 109.5 . . ?
C19 C22 H22C 109.5 . . ?
H22A C22 H22C 109.5 . . ?
H22B C22 H22C 109.5 . . ?
C19 C23 H23A 109.5 . . ?
C19 C23 H23B 109.5 . . ?
H23A C23 H23B 109.5 . . ?
C19 C23 H23C 109.5 . . ?
H23A C23 H23C 109.5 . . ?
H23B C23 H23C 109.5 . . ?

loop_
_geom_torsion_atom_site_label_1
_geom_torsion_atom_site_label_2
_geom_torsion_atom_site_label_3
_geom_torsion_atom_site_label_4
_geom_torsion
_geom_torsion_site_symmetry_1
_geom_torsion_site_symmetry_2
_geom_torsion_site_symmetry_3
_geom_torsion_site_symmetry_4
_geom_torsion_publ_flag
C15 N2 O1 C7 -127.56(8) . . . . ?
C19 N2 O1 C7 106.10(8) . . . . ?
C8 N1 C1 C9 177.16(8) . . . . ?
C8 N1 C1 C2 -2.45(11) . . . . ?
N1 C1 C2 C3 -17.79(11) . . . . ?
C9 C1 C2 C3 162.61(9) . . . . ?
C1 C2 C3 C4 -91.19(9) . . . . ?
C1 C2 C3 C8 28.29(9) . . . . ?
C2 C3 C4 C5 155.28(8) . . . . ?
C8 C3 C4 C5 43.71(11) . . . . ?
C3 C4 C5 C6 -56.68(11) . . . . ?
C4 C5 C6 C7 63.88(10) . . . . ?
N2 O1 C7 C6 101.05(8) . . . . ?
N2 O1 C7 C8 -138.42(7) . . . . ?
C5 C6 C7 O1 60.43(10) . . . . ?
C5 C6 C7 C8 -57.42(10) . . . . ?
C1 N1 C8 C7 149.58(8) . . . . ?
C1 N1 C8 C3 21.99(10) . . . . ?
O1 C7 C8 N1 162.88(7) . . . . ?
C6 C7 C8 N1 -75.94(10) . . . . ?
O1 C7 C8 C3 -76.03(10) . . . . ?
C6 C7 C8 C3 45.15(11) . . . . ?
C4 C3 C8 N1 85.57(9) . . . . ?
C2 C3 C8 N1 -31.43(9) . . . . ?
C4 C3 C8 C7 -38.40(11) . . . . ?
C2 C3 C8 C7 -155.40(8) . . . . ?
N1 C1 C9 C14 -178.70(9) . . . . ?
C2 C1 C9 C14 0.87(14) . . . . ?
N1 C1 C9 C10 1.60(14) . . . . ?
C2 C1 C9 C10 -178.82(9) . . . . ?
C14 C9 C10 C11 -0.76(15) . . . . ?
C1 C9 C10 C11 178.94(9) . . . . ?
C9 C10 C11 C12 -0.18(16) . . . . ?
C10 C11 C12 C13 0.77(16) . . . . ?
C11 C12 C13 C14 -0.41(16) . . . . ?
C12 C13 C14 C9 -0.54(16) . . . . ?
C10 C9 C14 C13 1.12(15) . . . . ?
C1 C9 C14 C13 -178.58(9) . . . . ?
O1 N2 C15 C20 69.20(9) . . . . ?
C19 N2 C15 C20 -171.14(8) . . . . ?
O1 N2 C15 C16 -175.81(7) . . . . ?
C19 N2 C15 C16 -56.14(10) . . . . ?
O1 N2 C15 C21 -51.34(10) . . . . ?
C19 N2 C15 C21 68.32(11) . . . . ?
N2 C15 C16 C17 58.54(11) . . . . ?
C20 C15 C16 C17 174.13(9) . . . . ?
C21 C15 C16 C17 -68.46(11) . . . . ?
C15 C16 C17 C18 -59.33(11) . . . . ?
C16 C17 C18 C19 54.68(12) . . . . ?
O1 N2 C19 C22 -72.83(9) . . . . ?
C15 N2 C19 C22 167.43(8) . . . . ?
O1 N2 C19 C23 47.34(10) . . . . ?
C15 N2 C19 C23 -72.40(11) . . . . ?
O1 N2 C19 C18 172.17(7) . . . . ?
C15 N2 C19 C18 52.43(11) . . . . ?
C17 C18 C19 N2 -50.22(11) . . . . ?
C17 C18 C19 C22 -165.55(9) . . . . ?
C17 C18 C19 C23 76.98(11) . . . . ?

_diffrn_measured_fraction_theta_max 0.999
_diffrn_reflns_theta_full        27.54
_diffrn_measured_fraction_theta_full 0.999
_refine_diff_density_max         0.314
_refine_diff_density_min         -0.203
_refine_diff_density_rms         0.040
